# Supplementary material for: Benchmarking Successional Progress in a Quantitative Food Web
Source: PLoS One. 2014 Feb 27;9(2):e90404. doi: 10.1371/journal.pone.0090404 (PMC3937422; doi:10.1371/journal.pone.0090404)
Supplement: Data S1 — Data collection from Lake Constance. (XLSX) [file pone.0090404.s002.xlsx]

## Sheet: 24-er resolution
Predator Name / ID1	Prey ID
	1	2	3	4	5	6	7	8	9	10	11	12	13	14	15	16	17	18	19	20	21	22	23	24		ID1	Name	Diet ID	ID1	Name	Diet ID
Fish 4 / 24																		1	1	1	1	1				1	Alg1	-	13	Cil5	1-2,4-5,8-11
Fish 3 / 23																		1	1	1						2	Alg2	-	14	Rot1	1,5-8
Fish 2 / 22																		1	1	1						3	Alg3	-	15	Rot2	1-5,8-9
Fish 1 / 21														1	1	1	1	1	1							4	Alg4	-	16	Rot3	1-5,8-9
Lep / 20																	1	1								5	Alg5	-	17	Asp	2-4,8-16
Cyc / 19	1	1	1	1	1			1	1	1	1	1	1	1	1	1	1									6	APP	-	18	Cru	1-16
Cru / 18	1	1	1	1	1	1	1	1	1	1	1	1	1	1	1	1										7	Bac	DOC2	19	Cyc	1-5,8-17
Asp / 17		1	1	1				1	1	1	1	1	1	1	1	1										8	HNF	6-7	20	Lep	17-18
Rot 3 / 16	1	1	1	1	1			1	1																	9	Cil1	6-7	21	Fish1	14-19
Rot 2 / 15	1	1	1	1	1	1	1	1	1																	10	Cil2	1,5-8	22	Fish2	18-20
Rot 1 / 14	1				1	1	1	1																		11	Cil3	1-2,5,8	23	Fish3	18-20
Cil 5 / 13	1	1		1	1			1	1	1	1															12	Cil4	1,5,8	24	Fish4	18-22
Cil 4 / 12	1				1			1
Cil 3 / 11	1	1			1			1
Cil 2 / 10	1				1	1	1	1
Cil 1 / 9						1	1
HNF / 8						1	1
Bac / 7
APP/ 6
Alg5 / 5
Alg 4 / 4
Alg 3 / 3
Alg2 / 2
Alg1 / 1
No. links:	9	7	5	6	9	6	6	10	6	4	4	3	3	4	4	4	3	5	4	3	1	1	107
1: Abbreviations for guild names are from Lang (1997). ID is an arbitrarily chosen guild number.

## Sheet: 8-er resolution
Predator Name / ID1	Prey ID
	1	2	3	4	5	6	7	8		1	Phytoplankton
Phyt / 1										2	Bacteria
Bac / 2										3	HNF
HNF / 3	1	1								4	Ciliates
Cil / 4	1	1	1	1						5	Rotifers
Rot / 5	1	1	1	1	1					6	Herbivorous Crustaceans
HerbCru / 6	1	1	1	1	1					7	Carnivorous Crustaceans
CarnCru / 7	1			1	1	1	1			8	Fish
Fish / 8					1	1	1	1		9	PDOM
No links:	5	4	3	4	4	2	2	1	25
1 Gaedke, U., S. Hochstädter & D. Straile (2002) Interplay between energy limitation and nutritional deficiency: Empirical data and food web models. Ecological Monographs 72: 251-270.
Gaedke, U., and Straile, D. (1994). Seasonal changes of trophic transfer efficiencies in a plankton food web derived from biomass size distributions and network analysis. Ecological Modelling. 75/76, pp. 435-445.

## Sheet: Phase length
	Average Number of days in each phase 1987-1996
Phase No.	1	2	3	4	5	6	7	Total
Number of days	77.1	36	45.1	21.5	89.2	47	49	364.9
Phase Name	Late Winter	Early spring	late spring	Clear Water Phase (CWP)	Summer	Autumn	Early Winter	Total
Phase-length weighting factors	0.211291	0.0986572	0.123596	0.0589203	0.244451	0.128802	0.134283	1

## Sheet: SRP
Phase	SRP [µl/l]
1	25.7056
2	18.7247
3	4.70151
4	3.79476
5	1.24893
6	1.34128
7	6.06
Avg	8.79668
Stddev	9.54209

## Sheet: PUFA
Phase	Phase-avg PUFA [µg/l]
1	4.14702
2	18.359
3	14.4404
4	10.0875
5	10.5165
6	14.618
7	7.61178
Avg	11.3972
Stddev	4.7869

## Sheet: Biomass plankton spline
Time	Day	Bac	APP	Alg5	Alg1	HNF	Alg3	Alg4	Alg2	Cil1	Cil2	Cil3	Cil4	Cil5	Rot1	Rot2	Rot3	Asp	Dap	Cyc	Lep	Phases
1	2013-01-01	19733.2	1686.52	140.421	5384.8	647.943	320.711	7903.73	1672.05	5.59378	31.894	605.013	126.602	128.469	50.5101	33.1855	41.7157	333.8	6963.01	10333.3	2.99074
2	2013-01-02	19789.6	1687.12	144.229	5316.37	653.261	316.811	7950.19	1648.54	5.87384	32.0393	610.256	129.93	127.681	49.1387	32.8451	41.7481	311.757	7042.22	10548.4	3.23943
3	2013-01-03	19846.2	1687.71	148.145	5248.83	658.622	312.958	7996.93	1625.36	6.16793	32.1856	615.541	133.346	126.898	47.8045	32.5078	41.7794	291.169	7122.1	10767.7	3.50881
4	2013-01-04	19902.9	1688.3	152.189	5182.3	664.027	309.152	8043.97	1602.54	6.47674	32.3358	620.843	136.851	126.115	46.5066	32.1717	41.8067	271.942	7201.78	10990.3	3.80059
5	2013-01-05	19959.8	1688.84	156.381	5116.92	669.477	305.392	8091.37	1580.14	6.80101	32.4933	626.128	140.448	125.329	45.2439	31.8348	41.8269	253.984	7280.29	11215	4.11662
6	2013-01-06	20016.8	1689.3	160.745	5052.82	674.971	301.678	8139.18	1558.18	7.14152	32.6618	631.359	144.14	124.535	44.0154	31.4954	41.8369	237.211	7356.65	11440.6	4.45894
7	2013-01-07	20074	1689.66	165.306	4990.11	680.51	298.009	8187.44	1536.72	7.49908	32.8449	636.5	147.929	123.73	42.8204	31.1516	41.8337	221.547	7429.82	11665.4	4.82973
8	2013-01-08	20131.3	1689.88	170.091	4928.92	686.095	294.385	8236.22	1515.79	7.87427	33.0462	641.526	151.818	122.914	41.6571	30.8018	41.8142	206.948	7498.73	11888.1	5.23135
9	2013-01-09	20188.9	1689.91	175.128	4869.3	691.725	290.805	8285.68	1495.44	8.26289	33.2697	646.467	155.809	122.109	40.5287	30.445	41.7749	193.363	7562.4	12107	5.66636
10	2013-01-10	20247	1689.61	180.433	4811.08	697.377	287.268	8336.48	1475.79	8.66343	33.5194	651.363	159.905	121.34	39.4409	30.0836	41.7112	180.714	7620.35	12320.8	6.13755
11	2013-01-11	20306	1688.81	186.02	4754.08	703.018	283.774	8389.41	1456.94	9.0759	33.7993	656.255	164.108	120.63	38.3989	29.7204	41.618	168.925	7672.22	12528.1	6.64792
12	2013-01-12	20365.9	1687.37	191.901	4698.13	708.62	280.299	8444.95	1438.95	9.50025	34.1126	661.157	168.421	119.988	37.4073	29.3574	41.4914	157.932	7717.46	12728	7.20073
13	2013-01-13	20426.2	1685.17	198.072	4643.25	714.19	276.836	8502.38	1421.74	9.93643	34.457	666.072	172.837	119.418	36.4689	28.9922	41.3318	147.676	7754.62	12920.4	7.79951
14	2013-01-14	20486.4	1682.14	204.53	4589.59	719.745	273.328	8560.72	1405.2	10.3843	34.8296	670.971	177.348	118.908	35.5798	28.6214	41.1408	138.116	7782.34	13105.6	8.44808
15	2013-01-15	20545.8	1678.24	211.298	4537.53	725.3	269.699	8619.52	1389.36	10.8439	35.2296	675.814	181.955	118.443	34.7349	28.2429	40.9202	129.214	7800.49	13283.6	9.15058
16	2013-01-16	20604.4	1673.44	218.407	4487.5	730.873	265.877	8678.43	1374.28	11.315	35.6567	680.571	186.663	118.004	33.9306	27.8579	40.672	120.935	7809.28	13454.3	9.9115
17	2013-01-17	20662.5	1667.73	225.89	4439.93	736.48	261.794	8737.1	1360.02	11.7975	36.1106	685.21	191.476	117.571	33.1636	27.4684	40.3982	113.242	7808.94	13617.4	10.7357
18	2013-01-18	20720.2	1661.07	233.783	4395.21	742.14	257.388	8795.17	1346.63	12.2912	36.5911	689.7	196.398	117.124	32.4308	27.0762	40.1007	106.101	7799.75	13772.9	11.6284
19	2013-01-19	20777.8	1653.44	242.128	4353.75	747.872	252.604	8852.25	1334.16	12.796	37.0978	694.008	201.434	116.643	31.7295	26.6831	39.7816	99.4768	7782	13920.8	12.5954
20	2013-01-20	20835.2	1644.85	250.968	4315.91	753.693	247.393	8907.99	1322.68	13.3117	37.6306	698.102	206.589	116.11	31.0569	26.2908	39.443	93.3379	7756.03	14060.9	13.6428
21	2013-01-21	20892.8	1635.26	260.347	4282	759.622	241.724	8962.28	1312.22	13.838	38.1892	701.948	211.87	115.505	30.4107	25.901	39.0868	87.6531	7722.21	14193.3	14.7772
22	2013-01-22	20950.8	1624.71	270.288	4252.14	765.662	235.613	9016.24	1302.91	14.3748	38.7738	705.513	217.281	114.81	29.7887	25.5151	38.7163	82.3927	7681	14318.1	16.006
23	2013-01-23	21009.2	1613.24	280.81	4226.38	771.811	229.09	9071.34	1294.83	14.9218	39.3847	708.78	222.828	114.015	29.1885	25.1345	38.3345	77.5288	7632.92	14435.5	17.337
24	2013-01-24	21068.3	1600.87	291.932	4204.78	778.071	222.188	9129.07	1288.09	15.4788	40.0221	711.81	228.516	113.137	28.6082	24.7601	37.9447	73.0347	7578.49	14545.7	18.7787
25	2013-01-25	21128.3	1587.67	303.676	4187.48	784.441	214.948	9190.79	1282.8	16.0454	40.6871	714.683	234.351	112.199	28.0458	24.3925	37.5494	68.8855	7518.22	14649	20.3402
26	2013-01-26	21189.4	1573.81	316.091	4174.77	790.923	207.436	9257.28	1279.03	16.6214	41.3835	717.48	240.336	111.225	27.4994	24.0326	37.1506	65.0576	7452.54	14745	22.0316
27	2013-01-27	21251.7	1559.49	329.236	4167.01	797.516	199.722	9329.2	1276.86	17.2065	42.116	720.284	246.478	110.236	26.9674	23.6808	36.7497	61.5289	7381.9	14833.5	23.8637
28	2013-01-28	21315.5	1544.92	343.174	4164.58	804.219	191.872	9407.2	1276.38	17.8004	42.8897	723.185	252.781	109.258	26.4477	23.3372	36.3483	58.279	7306.73	14914.4	25.8481
29	2013-01-29	21380.8	1530.26	357.977	4167.87	811.034	183.945	9491.98	1277.67	18.4027	43.71	726.292	259.251	108.319	25.9376	22.9985	35.9478	55.2886	7227.47	14987.2	27.9975
30	2013-01-30	21447.8	1515.72	373.726	4177.25	817.96	176	9584.01	1280.85	19.0132	44.5829	729.725	265.891	107.451	25.434	22.6612	35.5496	52.54	7144.55	15051.8	30.3256
31	2013-01-31	21516.5	1501.44	390.521	4192.91	824.996	168.087	9682.66	1285.92	19.6314	45.5145	733.604	272.694	106.684	24.9342	22.3219	35.1557	50.0167	7058.5	15108.4	32.8473
32	2013-02-01	21587.2	1487.62	408.48	4215.05	832.144	160.252	9787.01	1292.52	20.2571	46.5118	738.051	279.645	106.048	24.4357	21.9773	34.7679	47.7034	6969.83	15157	35.5788
33	2013-02-02	21659.9	1474.38	427.733	4243.87	839.401	152.543	9896.11	1300.2	20.8898	47.5801	743.17	286.732	105.568	23.9364	21.6262	34.3881	45.5863	6879.05	15197.8	38.5373
34	2013-02-03	21734.6	1461.81	448.405	4279.52	846.75	145.022	10009.1	1308.56	21.5293	48.7166	748.969	293.943	105.262	23.4359	21.2745	34.0178	43.6525	6786.67	15231.1	41.7427
35	2013-02-04	21810.8	1449.97	470.554	4321.79	854.172	137.748	10125.3	1317.4	22.1751	49.916	755.435	301.282	105.139	22.9338	20.9286	33.6575	41.8894	6693.26	15257.3	45.2135
36	2013-02-05	21888	1438.94	494.211	4370.38	861.625	130.767	10244.5	1326.59	22.8268	51.1722	762.575	308.756	105.197	22.4291	20.5922	33.3071	40.2819	6599.36	15276.7	48.9673
37	2013-02-06	21965.6	1428.81	519.403	4424.98	869.069	124.116	10366	1336	23.4841	52.4785	770.399	316.375	105.429	21.9204	20.2682	32.9669	38.8159	6505.51	15289.9	53.0217
38	2013-02-07	22043	1419.67	546.146	4485.32	876.458	117.822	10489.4	1345.46	24.1466	53.8275	778.922	324.147	105.83	21.4067	19.9594	32.637	37.4788	6412.22	15297.4	57.3946
39	2013-02-08	22119.5	1411.58	574.448	4551.09	883.745	111.905	10614.1	1354.83	24.8139	55.2107	788.158	332.083	106.394	20.887	19.6681	32.3174	36.2592	6319.94	15299.5	62.1039
40	2013-02-09	22194.6	1404.64	604.302	4621.99	890.882	106.377	10739.7	1363.97	25.4857	56.6188	798.123	340.194	107.119	20.3606	19.397	32.0083	35.1473	6229.14	15296.9	67.1673
41	2013-02-10	22267.5	1398.93	635.7	4697.7	897.82	101.247	10865.6	1372.72	26.1616	58.0424	808.837	348.491	108	19.8269	19.1481	31.7097	34.134	6140.17	15289.8	72.6017
42	2013-02-11	22337.8	1394.52	668.672	4777.91	904.508	96.5159	10991.1	1381.06	26.8411	59.4764	820.318	356.988	109.035	19.2855	18.9236	31.422	33.2114	6053.14	15278.4	78.4237
43	2013-02-12	22404.7	1391.52	703.259	4862.29	910.896	92.184	11115.7	1388.97	27.5239	60.9164	832.589	365.697	110.22	18.7369	18.7254	31.1455	32.3723	5968.09	15262.7	84.6484
44	2013-02-13	22467.7	1390	739.496	4950.48	916.94	88.248	11239	1396.43	28.2097	62.3574	845.671	374.639	111.557	18.1839	18.5535	30.8803	31.6102	5885.08	15242.7	91.2898
45	2013-02-14	22527.2	1390.03	777.415	5042.1	922.636	84.7036	11360.2	1403.42	28.8981	63.7944	859.585	383.85	113.056	17.6302	18.4075	30.6269	30.9194	5804.13	15218.4	98.3596
46	2013-02-15	22583.7	1391.67	817.041	5136.74	927.99	81.5453	11478.7	1409.92	29.5887	65.2218	874.351	393.376	114.733	17.0787	18.2874	30.3854	30.2948	5725.29	15189.8	105.868
47	2013-02-16	22637.5	1395	858.393	5233.93	933.012	78.7682	11593.9	1415.93	30.2813	66.6336	889.99	403.267	116.603	16.5323	18.1932	30.1561	29.7317	5648.58	15157.1	113.821
48	2013-02-17	22689.2	1400.09	901.484	5333.2	937.708	76.368	11705.2	1421.43	30.9753	68.0237	906.526	413.577	118.685	15.9935	18.1247	29.9392	29.2259	5574.03	15120.1	122.223
49	2013-02-18	22739.3	1407.03	946.293	5433.98	942.087	74.342	11811.9	1426.39	31.6706	69.3854	923.981	424.364	120.998	15.4647	18.0822	29.7348	28.7737	5501.59	15079.1	131.074
50	2013-02-19	22788.3	1415.91	992.681	5535.54	946.16	72.6897	11913.8	1430.79	32.3668	70.7119	942.384	435.694	123.564	14.9476	18.0659	29.5415	28.3716	5430.89	15034.4	140.37
51	2013-02-20	22836.2	1426.82	1040.45	5637.05	949.934	71.4014	12010.9	1434.6	33.0636	71.9962	961.757	447.62	126.406	14.444	18.0751	29.3578	28.0165	5361.49	14986.6	150.101
52	2013-02-21	22880.9	1439.75	1089.4	5737.74	953.422	70.4224	12102.8	1437.8	33.7607	73.2306	982.099	460.145	129.542	13.9547	18.1051	29.182	27.7058	5292.99	14936.2	160.253
53	2013-02-22	22920.4	1454.68	1139.54	5837.23	956.633	69.6973	12188.3	1440.45	34.4579	74.4078	1003.41	473.253	132.994	13.4801	18.1504	29.0134	27.4368	5224.93	14883.9	170.801
54	2013-02-23	22953.4	1471.65	1190.9	5935.18	959.58	69.1948	12266	1442.62	35.1549	75.52	1025.67	486.927	136.783	13.0207	18.2053	28.8534	27.2073	5156.91	14830.2	181.712
55	2013-02-24	22979.3	1490.7	1243.55	6031.3	962.276	68.8914	12334.2	1444.39	35.8514	76.5593	1048.87	501.142	140.934	12.5774	18.2642	28.7039	27.0153	5088.6	14776	192.946
56	2013-02-25	22997.2	1511.87	1297.47	6125.19	964.75	68.7658	12391	1445.82	36.5471	77.5179	1072.91	515.874	145.461	12.1529	18.3223	28.5673	26.8588	5020.05	14723.2	204.454
57	2013-02-26	23006.7	1535.22	1352.67	6216.44	967.031	68.7982	12434.7	1446.9	37.242	78.388	1097.67	531.09	150.379	11.7501	18.3749	28.4472	26.7362	4951.38	14674.2	216.178
58	2013-02-27	23007.5	1560.82	1409.13	6304.63	969.151	68.9699	12463.2	1447.63	37.9357	79.1618	1123	546.754	155.702	11.3712	18.417	28.3472	26.6458	4882.7	14631.1	228.051
59	2013-02-28	22999.3	1588.71	1466.85	6389.35	971.14	69.2632	12474.7	1447.98	38.6282	79.8318	1148.78	562.822	161.447	11.0184	18.4442	28.2712	26.5864	4814.19	14596	239.997
60	2013-03-01	22981.7	1618.99	1525.9	6470.33	973.033	69.6606	12467.7	1447.96	39.3192	80.3906	1174.89	579.246	167.623	10.6935	18.4528	28.2231	26.5565	4746.19	14570.4	251.931
61	2013-03-02	22954.5	1651.74	1586.38	6547.28	974.859	70.1447	12440.6	1447.54	40.0085	80.8312	1201.2	595.971	174.24	10.3983	18.4397	28.2066	26.555	4679.1	14555.6	263.758
62	2013-03-03	22917.6	1687.03	1648.41	6619.94	976.668	70.7011	12392.3	1446.79	40.6962	81.1479	1227.58	612.949	181.305	10.1341	18.4017	28.2257	26.5808	4613.28	14553.1	275.377
63	2013-03-04	22872.4	1724.91	1712.13	6688.07	978.566	71.3283	12321.4	1446.05	41.382	81.3393	1253.9	630.19	188.824	9.90228	18.3356	28.2849	26.6329	4549.07	14564.4	286.68
64	2013-03-05	22820.4	1765.43	1777.72	6751.49	980.677	72.0278	12227.4	1445.74	42.0659	81.4052	1280.02	647.721	196.808	9.70392	18.2395	28.3886	26.7102	4486.76	14590.5	297.552
65	2013-03-06	22763.3	1808.63	1845.58	6810.45	983.126	72.8015	12111.6	1446.28	42.7478	81.3492	1305.93	665.57	205.276	9.53862	18.1149	28.5418	26.812	4426.38	14631	307.874
66	2013-03-07	22702.6	1854.65	1916.16	6865.29	986.041	73.6515	11975.9	1448.16	43.4277	81.1872	1331.62	683.77	214.257	9.40597	17.9642	28.7491	26.9374	4367.92	14685.1	317.522
67	2013-03-08	22640	1903.62	1989.95	6916.38	989.549	74.5802	11821.9	1451.87	44.1054	80.9382	1357.11	702.363	223.779	9.30533	17.7901	29.0138	27.0856	4311.38	14751.9	326.396
68	2013-03-09	22577	1955.69	2067.23	6964.1	993.782	75.5901	11650.3	1457.92	44.7812	80.6211	1382.35	721.422	233.892	9.23456	17.5966	29.3392	27.2559	4256.77	14830.7	334.488
69	2013-03-10	22515.1	2011.03	2148.23	7008.81	998.873	76.6841	11461.4	1466.84	45.4549	80.2553	1407.31	741.032	244.647	9.19142	17.3876	29.729	27.4475	4204.13	14920.6	341.822
70	2013-03-11	22456.2	2069.82	2233.19	7050.91	1004.96	77.8641	11255.7	1479.16	46.1266	79.8581	1431.94	761.289	256.107	9.17396	17.1671	30.1872	27.6597	4153.47	15020.9	348.441
71	2013-03-12	22404	2132.25	2322.44	7090.81	1012.2	79.1273	11034.2	1495.44	46.7963	79.4418	1456.19	782.291	268.33	9.18046	16.9389	30.7185	27.8918	4104.73	15131	354.396
72	2013-03-13	22362.1	2198.54	2416.58	7128.92	1020.73	80.4697	10798.8	1516.24	47.4642	79.0172	1480.06	804.132	281.348	9.20922	16.7061	31.3283	28.1432	4057.53	15250.2	359.75
73	2013-03-14	22334.3	2268.88	2516.4	7165.83	1030.73	81.8868	10552.5	1542.19	48.1303	78.5967	1503.56	826.909	295.19	9.25804	16.4704	32.0212	28.4131	4011.5	15377.9	364.577
74	2013-03-15	22323.2	2343.45	2622.9	7202.78	1042.35	83.3741	10299.6	1574.01	48.7948	78.1988	1526.79	850.758	309.9	9.32461	16.2329	32.7968	28.7009	3966.54	15510.9	368.956
75	2013-03-16	22331.6	2422.48	2737.31	7241.18	1055.8	84.9265	10045	1612.49	49.4578	77.8439	1549.89	875.948	325.529	9.4067	15.9947	33.6537	29.0058	3922.6	15645.7	372.976
76	2013-03-17	22361.8	2506.19	2861	7282.47	1071.26	86.5385	9792.82	1658.56	50.1195	77.5518	1573	902.808	342.13	9.50201	15.7568	34.5904	29.3272	3879.67	15778.4	376.73
77	2013-03-18	22416.6	2594.78	2995.55	7328.12	1089	88.2042	9546.98	1713.13	50.78	77.3419	1596.26	931.705	359.771	9.60847	15.5204	35.6051	29.6642	3837.7	15905.2	380.316	0
78	2013-03-19	22498.3	2688.47	3142.54	7379.56	1109.31	89.918	9310.84	1776.47	51.4397	77.2338	1619.75	963.015	378.579	9.72474	15.2885	36.6973	30.0161	3796.72	16022.7	383.816
79	2013-03-20	22607.3	2787.42	3302.75	7437.82	1132.46	91.6783	9086.9	1848.74	52.0986	77.2455	1643.54	997.022	398.693	9.85	15.0639	37.8734	30.3824	3756.88	16130.7	387.234
80	2013-03-21	22743.5	2891.61	3476.77	7503.88	1158.69	93.484	8877.3	1930.2	52.7572	77.3957	1667.57	1034.01	420.196	9.98494	14.8492	39.1423	30.7635	3718.38	16229.6	390.551
81	2013-03-22	22906.9	3000.91	3665.16	7578.8	1188.26	95.3343	8683.98	2021.14	53.4156	77.7037	1691.79	1074.31	443.154	10.1307	14.6472	40.5136	31.1604	3681.43	16319.8	393.752
82	2013-03-23	23097.8	3115.2	3868.48	7663.63	1221.49	97.228	8508.71	2121.87	54.0742	78.19	1716.13	1118.26	467.634	10.2884	14.4601	41.9981	31.5738	3646.19	16401.9	396.816
83	2013-03-24	23316.3	3234.26	4087.26	7759.59	1258.73	99.1636	8353.13	2232.71	54.7333	78.8768	1740.52	1166.28	493.702	10.4595	14.2902	43.608	32.0047	3612.86	16476.4	399.726
84	2013-03-25	23562.7	3357.85	4321.95	7867.9	1300.39	101.14	8218.83	2353.94	55.3932	79.7883	1764.88	1218.81	521.424	10.6452	14.1398	45.3554	32.4541	3581.59	16543.8	402.462
85	2013-03-26	23837.3	3485.67	4572.95	7989.73	1346.85	103.155	8106.98	2485.84	56.0543	80.9474	1789.13	1276.33	550.863	10.8467	14.0108	47.2493	32.923	3552.56	16604.6	405.007
86	2013-03-27	24139.2	3617.31	4840.51	8125.47	1398.26	105.207	8017.31	2628.58	56.7171	82.3639	1813.19	1339.19	582.077	11.0642	13.9043	49.298	33.4124	3525.94	16658.8	407.34
87	2013-03-28	24467.6	3752.34	5124.73	8275.38	1454.75	107.294	7949.33	2782.31	57.3819	84.0463	1836.98	1407.72	615.123	11.2974	13.8213	51.5103	33.9236	3501.89	16706.2	409.442
88	2013-03-29	24821.6	3890.22	5425.52	8439.72	1516.41	109.414	7902.69	2947.02	58.0492	86.0047	1860.39	1482.3	650.05	11.5461	13.7629	53.8957	34.4576	3480.56	16746.8	411.295
89	2013-03-30	25200	4030.34	5742.66	8618.83	1583.34	111.564	7877.24	3122.61	58.7194	88.2519	1883.34	1563.3	686.901	11.81	13.7302	56.4642	35.0157	3462.12	16780.3	412.88
90	2013-03-31	25602	4172.02	6075.63	8813.08	1655.63	113.742	7872.98	3308.86	59.3931	90.803	1905.74	1651.14	725.698	12.0887	13.7245	59.2267	35.5994	3446.73	16806.8	414.177
91	2013-04-01	26026.5	4314.63	6423.68	9022.87	1733.34	115.945	7890.08	3505.76	60.0707	93.6754	1927.52	1746.24	766.408	12.3819	13.7472	62.1963	36.21	3434.57	16826.1	415.169
92	2013-04-02	26472.2	4457.46	6785.77	9248.67	1816.5	118.17	7928.89	3713.25	60.7528	96.8895	1948.63	1849.05	808.959	12.6893	13.7999	65.387	36.849	3425.8	16838	415.837
93	2013-04-03	26938	4599.77	7160.5	9490.94	1905.11	120.413	7989.95	3931.16	61.4399	100.468	1969.01	1960.03	853.249	13.0102	13.8845	68.8138	37.518	3420.61	16842.6	416.165
94	2013-04-04	27422.6	4740.73	7546.13	9750.21	1999.11	122.67	8073.95	4159.17	62.1327	104.438	1988.6	2079.67	899.143	13.3442	14.003	72.4932	38.2187	3419.2	16839.8	416.136
95	2013-04-05	27924.4	4879.45	7940.61	10027.5	2098.46	124.939	8181.5	4396.82	62.8317	108.828	2007.34	2208.46	946.465	13.6908	14.1582	76.4423	38.9529	3421.77	16829.5	415.735
96	2013-04-06	28441.9	5015.09	8341.74	10325.5	2203.22	127.214	8311.93	4643.49	63.5376	113.675	2025.2	2347	995.052	14.0507	14.3553	80.6795	39.7225	3428.56	16811.9	414.948
97	2013-04-07	28973.4	5147.21	8747.48	10647.8	2313.5	129.492	8464.68	4898.48	64.251	119.011	2042.27	2495.77	1044.9	14.425	14.5994	85.2241	40.5296	3439.81	16787.6	413.76
98	2013-04-08	29516.8	5275.47	9157.3	10997.6	2429.38	131.768	8640.65	5160.93	64.9728	124.839	2058.66	2654.64	1096.05	14.8159	14.8941	90.0962	41.3763	3455.69	16757.4	412.16
99	2013-04-09	30070.3	5399.54	9571.19	11378.3	2550.92	134.036	8841.28	5429.82	65.7035	131.148	2074.52	2823.1	1148.58	15.2259	15.2424	95.3174	42.2649	3476.36	16722.5	410.138
100	2013-04-10	30631.8	5519.16	9989.29	11793.8	2678.14	136.293	9068.22	5703.88	66.444	137.922	2089.93	3000.39	1202.54	15.6579	15.6481	100.911	43.1979	3501.99	16684.1	407.684
101	2013-04-11	31200.5	5634.13	10411.9	12248.4	2811.01	138.533	9323.35	5981.58	67.1949	145.137	2104.95	3185.48	1257.86	16.1148	16.1158	106.903	44.178	3532.8	16643.4	404.791
102	2013-04-12	31775.8	5744.31	10839.3	12747	2949.49	140.749	9608.82	6261.12	67.9572	152.759	2119.6	3376.98	1314.44	16.6	16.6505	113.322	45.2078	3569	16601.3	401.453
103	2013-04-13	32356.9	5849.6	11272.1	13294.5	3093.45	142.937	9926.8	6540.49	68.7317	160.752	2133.9	3573.36	1372.18	17.1171	17.2582	120.2	46.2906	3610.85	16559.2	397.669
104	2013-04-14	32943.3	5949.91	11709.9	13893.5	3242.66	145.09	10278.5	6817.45	69.5192	169.107	2147.87	3773.57	1430.95	17.669	17.9449	127.57	47.4294	3658.53	16518.6	393.434
105	2013-04-15	33534	6045.19	12152.1	14546	3396.78	147.203	10664.9	7089.51	70.3207	177.823	2161.54	3976.62	1490.58	18.2591	18.7176	135.466	48.6277	3712.25	16480.8	388.751
106	2013-04-16	34128.4	6135.41	12598.2	15254.2	3555.41	149.268	11087.2	7354.03	71.1372	186.895	2174.94	4181.4	1550.92	18.8908	19.584	143.928	49.8893	3772.24	16447.6	383.622
107	2013-04-17	34725.7	6220.59	13047.6	16020	3718.04	151.279	11546.4	7608.58	71.9696	196.315	2188.07	4386.67	1611.86	19.5679	20.5531	153.001	51.218	3838.77	16420.4	378.052
108	2013-04-18	35325.8	6300.71	13499.7	16845.7	3884.08	153.23	12043.7	7852.47	72.8189	206.072	2200.91	4591.03	1673.55	20.2948	21.6352	162.765	52.6182	3912.13	16400.6	372.049
109	2013-04-19	35929	6375.79	13953.9	17732.9	4052.84	155.113	12580.4	8085.59	73.6863	216.15	2213.41	4793	1736.27	21.076	22.8421	173.319	54.0943	3992.66	16389.9	365.621
110	2013-04-20	36535.3	6445.86	14409.7	18683.3	4223.52	156.922	13157.4	8308.05	74.5728	226.531	2225.52	4990.99	1800.33	21.9169	24.1871	184.776	55.6514	4080.72	16389.7	358.782
111	2013-04-21	37145.1	6510.97	14866.5	19698.5	4395.22	158.65	13775.9	8520.14	75.4797	237.191	2237.19	5183.27	1866.09	22.8231	25.6853	197.269	57.2947	4176.72	16401.7	351.545
112	2013-04-22	37758.4	6571.21	15323.6	20779.4	4566.94	160.289	14436.6	8722.36	76.408	248.101	2248.38	5368.1	1933.98	23.8011	27.3542	210.953	59.0299	4281.1	16427.2	343.927
113	2013-04-23	38375.5	6626.67	15780.5	21926.7	4737.55	161.832	15140.4	8915.37	77.3591	259.229	2259.04	5543.63	2004.47	24.8579	29.2133	226.008	60.8631	4394.4	16468.1	335.946	0
114	2013-04-24	38996.6	6677.47	16235.3	23139.7	4905.94	163.273	15887	9100.01	78.3581	270.542	2269.11	5708.21	2078.1	26.0006	31.285	242.638	62.8008	4517.26	16525.8	327.624
115	2013-04-25	39621.6	6723.78	16680.2	24413.3	5071.14	164.593	16671.9	9277.2	79.4998	282.026	2278.38	5861.06	2155.3	27.2368	33.5941	261.044	64.8504	4650.4	16601.9	319.006
116	2013-04-26	40248.2	6765.96	17105.4	25740.3	5231.94	165.727	17488.8	9447.64	80.7954	293.672	2285.93	6001.76	2235.83	28.5738	36.167	281.445	67.0194	4794.29	16698.2	310.228
117	2013-04-27	40873.6	6804.42	17500.3	27111	5386.97	166.6	18329.7	9612.07	82.2278	305.473	2290.68	6130.02	2319.23	30.019	39.0331	304.093	69.3161	4949.42	16816.4	301.434
118	2013-04-28	41494.6	6839.59	17853.6	28513.7	5534.84	167.133	19184.8	9771.33	83.7796	317.42	2291.52	6245.69	2404.91	31.5809	42.225	329.277	71.7496	5116.3	16958.4	292.755
119	2013-04-29	42108.2	6871.92	18154.6	29935	5674.07	167.25	20044.1	9926.33	85.4317	329.494	2287.37	6348.79	2492.22	33.2684	45.7791	357.306	74.3294	5295.47	17126.4	284.309
120	2013-04-30	42710.5	6901.69	18396.5	31362.8	5803.19	166.884	20901.6	10077.6	87.1635	341.616	2277.27	6439.54	2580.26	35.0916	49.7327	388.445	77.0509	5487.62	17322.5	276.199
121	2013-05-01	43296.4	6928.46	18574.9	32785.5	5920.93	165.994	21751.8	10223.7	88.953	353.692	2260.52	6518.16	2667.47	37.0636	54.1105	422.942	79.8625	5693.96	17549.7	268.516
122	2013-05-02	43861	6951.92	18689.1	34193.9	6026.96	164.554	22586.5	10363.2	90.7761	365.642	2236.63	6584.38	2751.98	39.1985	58.9332	460.986	82.768	5915.91	17811.1	261.341
123	2013-05-03	44403.5	6972.9	18740	35580.7	6121.29	162.541	23396.2	10496.1	92.6063	377.387	2205.38	6638	2831.88	41.5097	64.2275	502.745	85.7925	6154.93	18110.4	254.745
124	2013-05-04	44924.3	6992.59	18730.2	36942.9	6204.06	159.943	24171.5	10623.2	94.4155	388.842	2166.66	6679.42	2905.11	44.0106	70.021	548.423	88.9639	6412.59	18452	248.792
125	2013-05-05	45423.9	7012.01	18662.8	38279.5	6275.51	156.752	24902.7	10744.8	96.1731	399.927	2120.61	6709.24	2969.61	46.7172	76.34	598.22	92.3142	6690.73	18839.6	243.541
126	2013-05-06	45901.8	7031.67	18541.3	39588.3	6336.04	152.988	25579.3	10859.1	97.8467	410.587	2068	6727.93	3023.53	49.6521	83.2135	652.3	95.8765	6991.66	19273.1	239.047
127	2013-05-07	46357.6	7051.92	18368.2	40860.1	6386.19	148.733	26188.6	10963.8	99.4021	420.778	2009.75	6735.05	3065.08	52.8424	90.6697	710.745	99.6778	7318.09	19751.5	235.365
128	2013-05-08	46791	7073.13	18146.3	42083	6426.54	144.085	26717	11056.7	100.804	430.458	1946.78	6730.04	3092.59	56.3188	98.7339	773.558	103.745	7673.07	20273.6	232.553
129	2013-05-09	47201.6	7095.6	17878.6	43244.9	6457.91	139.137	27151.3	11134.9	102.014	439.565	1880.05	6712.39	3104.68	60.116	107.429	840.652	108.119	8060.06	20838.4	230.671
130	2013-05-10	47589	7119.24	17568.5	44333.1	6481.73	133.978	27478.7	11194.7	102.997	447.947	1810.72	6681.64	3100.83	64.2728	116.779	911.835	112.891	8483.02	21444.4	229.788
131	2013-05-11	47952.8	7143.91	17220.2	45334	6499.61	128.689	27687.3	11231.8	103.713	455.424	1739.88	6637.37	3080.93	68.8331	126.807	986.838	118.178	8946.51	22090	229.984
132	2013-05-12	48293.3	7169.32	16841.2	46231.1	6513.21	123.345	27767.7	11242.6	104.127	461.815	1668.44	6578.94	3045.13	73.8469	137.534	1065.46	124.115	9455.62	22773.1	231.333
133	2013-05-13	48612.6	7194.61	16439	47008.6	6524	118.013	27713.2	11225	104.204	466.948	1596.91	6505.64	2993.86	79.3712	148.99	1147.49	130.854	10016	23490.9	233.847
134	2013-05-14	48914	7218.81	16018.7	47657.5	6532.61	112.751	27521.2	11177.6	103.913	470.698	1525.66	6416.42	2927.81	85.4709	161.207	1232.63	138.572	10633.8	24239.8	237.538
135	2013-05-15	49200.6	7240.91	15584.6	48171.2	6539.47	107.607	27192	11099.2	103.226	472.964	1455.04	6310.25	2847.91	92.221	174.218	1320.52	147.484	11316.5	25015.5	242.431
136	2013-05-16	49476.1	7259.9	15140.7	48544.4	6544.77	102.62	26728.1	10989.3	102.121	473.655	1385.47	6186.39	2755.41	99.7074	188.055	1410.77	157.854	12072.2	25813.4	248.568
137	2013-05-17	49746.7	7274.77	14689.4	48772.3	6547.82	97.8093	26133.7	10849.1	100.597	472.69	1317.69	6044.49	2652.33	108.028	202.756	1503.2	169.983	12910.2	26628.6	256.023
138	2013-05-18	50018.6	7284.42	14226.1	48848.9	6547.68	93.1875	25413.3	10679.7	98.7236	469.987	1252.34	5885.12	2540.79	117.29	218.378	1597.68	184.151	13841.1	27455.7	264.953
139	2013-05-19	50296	7287.41	13746.3	48770	6543.44	88.7637	24574.3	10481.3	96.5834	465.477	1189.76	5709.28	2422.72	127.617	234.995	1694.08	200.672	14876.5	28287.6	275.562
140	2013-05-20	50582.5	7282.42	13247.8	48536.6	6534.21	84.5443	23628.8	10253.8	94.2575	459.094	1130.16	5518.43	2299.97	139.149	252.689	1792.23	219.92	16030.1	29116.6	288.094
141	2013-05-21	50881.9	7268.87	12729.3	48153.7	6519.28	80.5328	22591.4	9998.95	91.822	450.823	1073.6	5314.34	2174.3	152.047	271.548	1891.99	242.326	17317.8	29934.7	302.844
142	2013-05-22	51197.9	7246.36	12188.7	47634.6	6497.98	76.7297	21478.4	9719.37	89.347	440.777	1020.15	5099.22	2047.46	166.492	291.643	1993.16	268.297	18757.3	30731.5	320.148
143	2013-05-23	51533.3	7214.24	11625.3	46995.2	6469.61	73.1333	20306.5	9420.21	86.8961	429.114	969.86	4875.24	1921.31	182.686	313.02	2095.45	298.266	20363.8	31490.9	340.319
144	2013-05-24	51889.7	7171.75	11041.4	46253.6	6433.04	69.7408	19092	9106.99	84.5228	416.002	922.754	4643.93	1797.49	200.821	335.619	2198.01	332.678	22153.1	32194.6	363.714
145	2013-05-25	52266.4	7117.99	10440.8	45428.2	6387.12	66.5484	17851	8785.05	82.26	401.632	878.695	4406.65	1677.18	221.094	359.319	2299.78	371.897	24142.4	32826.9	390.754
146	2013-05-26	52661.6	7052.04	9827.98	44537.2	6330.54	63.5517	16600.5	8459.3	80.1336	386.234	837.52	4164.41	1561.28	243.73	383.985	2399.57	416.218	26350.5	33372.5	421.936
147	2013-05-27	53073.3	6972.88	9207.92	43597.8	6262.08	60.7456	15355.8	8134.05	78.1664	370.042	799.1	3918.31	1450.51	268.971	409.443	2496.09	465.765	28796.4	33815.2	457.841
148	2013-05-28	53498.4	6878.84	8585.39	42625.2	6180.65	58.1244	14132.4	7812.83	76.3793	353.281	763.392	3670	1345.49	297.06	435.466	2587.99	520.082	31497.6	34135	499.109
149	2013-05-29	53932.6	6768.29	7964.58	41628.8	6085.28	55.6825	12948	7498.96	74.7911	336.203	730.35	3422.61	1246.66	328.19	461.745	2674.22	577.861	34469.9	34312.8	546.477
150	2013-05-30	54369.7	6640.09	7349.61	40616.7	5975.22	53.414	11817.4	7196.68	73.4196	319.19	699.861	3179.22	1154.37	362.513	487.907	2753.76	637.008	37725.8	34333.7	600.79
151	2013-05-31	54802.9	6493.43	6745.08	39596.5	5850.2	51.3127	10751.4	6909.89	72.2822	302.593	671.805	2942.47	1068.84	400.162	513.524	2825.62	694.639	41274.4	34185.6	662.983
152	2013-06-01	55225.5	6328.01	6157.04	38578.3	5711.4	49.373	9757.58	6641.57	71.3966	286.648	646.097	2714.8	990.142	441.288	538.151	2888.7	747.406	45120.5	33860.6	733.913
153	2013-06-02	55633.1	6144.68	5591.26	37572.1	5560.5	47.5911	8840.08	6393.16	70.7876	271.544	622.781	2498.05	918.368	485.987	561.316	2942.05	792.678	49262.2	33358.7	814.437
154	2013-06-03	56021.4	5944.78	5053.29	36589.9	5399.26	45.972	8000.82	6165.96	70.5057	257.465	601.914	2293.19	853.511	534.106	582.55	2985.3	828.145	53690.3	32684.6	905.413
155	2013-06-04	56385.9	5730.14	4547.4	35642.9	5229.4	44.5213	7239.46	5962.37	70.6107	244.561	583.526	2100.76	795.52	585.295	601.383	3018.3	851.749	58389.3	31846.8	1007.68
156	2013-06-05	56722.1	5502.79	4076.36	34741.4	5052.62	43.2441	6553.89	5784.83	71.1685	232.941	567.647	1921.04	744.269	639.015	617.349	3041.03	861.866	63334.6	30856.9	1121.98
157	2013-06-06	57025.1	5264.81	3641.66	33894.4	4870.53	42.1452	5940.76	5635.5	72.255	222.69	554.309	1754.05	699.571	694.516	630.002	3053.59	857.464	68491.6	29728.7	1248.95
158	2013-06-07	57290.2	5018.33	3243.85	33111	4684.69	41.2295	5396.2	5516.52	73.961	213.857	543.558	1599.8	661.217	750.842	638.957	3056.35	838.293	73813.6	28478.2	1388.96	0
159	2013-06-08	57514.8	4766.19	2883.12	32404.6	4497.15	40.4996	4916.85	5429.64	76.3982	206.429	535.463	1458.76	628.979	806.93	644	3050.47	805.382	79243.7	27125	1541.79
160	2013-06-09	57704.6	4513.69	2558.79	31785.1	4312.09	39.947	4498.86	5375.09	79.693	200.381	530.143	1331.11	602.585	861.713	645.062	3037.37	761.602	84717.9	25698.6	1706.86
161	2013-06-10	57867.5	4265.99	2269.43	31249.7	4133.65	39.5624	4137.71	5353.16	83.9467	195.674	527.757	1216.51	581.814	914.65	642.355	3018.76	710.276	90164.1	24228.5	1884.13
162	2013-06-11	58011.6	4027.29	2013.05	30792.9	3965.3	39.3385	3828.89	5364.69	89.2773	192.28	528.506	1114.41	566.534	965.419	636.205	2996.39	654.564	95499.7	22741.3	2073.62
163	2013-06-12	58144.9	3800.89	1787.28	30409.9	3809.76	39.27	3568.25	5410.81	95.8387	190.193	532.612	1024.14	556.687	1013.79	626.988	2972.01	597.334	100638	21261.1	2275.2
164	2013-06-13	58273.6	3589.15	1589.54	30096.7	3668.61	39.3535	3352.14	5492.01	103.827	189.43	540.244	944.951	552.192	1059.64	615.108	2947.28	541.223	105501	19810.6	2488.55
165	2013-06-14	58403.7	3393.79	1417.14	29848.6	3543	39.5901	3177.29	5609.07	113.48	190.026	551.613	876.058	553.081	1102.91	600.977	2923.72	488.147	110017	18408.5	2713.18
166	2013-06-15	58540.5	3215.8	1267.14	29657.9	3433.63	39.993	3040.33	5763.31	125.048	192.009	566.983	816.576	559.475	1143.54	584.973	2902.35	439.029	114114	17069.6	2948.31
167	2013-06-16	58685.3	3055.09	1136.82	29516.1	3340.07	40.5804	2938.65	5956.21	138.821	195.426	586.581	765.689	571.391	1181.53	567.461	2884.05	394.332	117727	15804.4	3192.96
168	2013-06-17	58838.6	2911.29	1023.74	29415.3	3261.74	41.3738	2870.56	6189.73	155.14	200.36	610.688	722.685	588.93	1216.96	548.794	2869.68	354.255	120802	14620.4	3445.89
169	2013-06-18	59000.9	2783.97	925.758	29347.9	3198.19	42.3988	2835.25	6466.4	174.402	206.928	639.665	686.943	612.334	1249.99	529.335	2860.01	318.824	123287	13521.8	3705.65
170	2013-06-19	59172	2672.57	840.861	29307.1	3148.97	43.6821	2832.4	6789.01	197.038	215.271	673.919	657.853	641.954	1280.94	509.525	2855.43	287.967	125148	12510.3	3970.78
171	2013-06-20	59348.9	2575.87	767.315	29286	3113.11	45.2405	2862.67	7159.47	223.399	225.512	713.747	634.92	678.158	1310.21	489.784	2856.28	261.352	126385	11584.7	4239.75
172	2013-06-21	59527.6	2492.69	703.635	29278.1	3089.66	47.0914	2927.9	7579.51	253.773	237.792	759.436	617.784	721.387	1338.28	470.479	2862.9	238.595	127013	10742.2	4510.85
173	2013-06-22	59704.4	2422.05	648.557	29276.6	3077.84	49.256	3030.93	8050.86	288.366	252.287	811.292	606.203	772.178	1365.62	451.909	2875.61	219.339	127059	9979.6	4782.21
174	2013-06-23	59875.1	2363.2	601.02	29274.1	3076.99	51.7595	3174.74	8575.2	327.247	269.19	869.654	600.028	831.161	1392.61	434.289	2894.36	203.24	126553	9292.69	5051.65
175	2013-06-24	60034.7	2315.83	560.118	29263.9	3086.47	54.6289	3363.16	9154.31	370.379	288.646	934.97	599.208	899.113	1419.53	417.776	2918.95	189.927	125524	8675.88	5316.78
176	2013-06-25	60178.2	2279.67	525.069	29241	3105.66	57.8946	3600.15	9789.94	417.856	310.787	1007.72	603.722	976.909	1446.53	402.454	2948.77	179.074	124003	8123.5	5575.55
177	2013-06-26	60302.1	2253.98	495.201	29201.6	3133.85	61.5912	3890.27	10484.7	469.646	335.73	1088.31	613.651	1065.51	1473.72	388.378	2983.17	170.385	122034	7629.85	5827.3
178	2013-06-27	60402.7	2238.02	469.908	29142.7	3170.32	65.7578	4237.55	11241	525.532	363.571	1177.1	629.18	1165.93	1501.36	375.582	3021.68	163.587	119668	7189.76	6069.85
179	2013-06-28	60476.8	2231.2	448.681	29061.8	3214.4	70.4379	4645.98	12061.2	585.106	394.366	1274.39	650.629	1279.25	1529.78	364.09	3063.86	158.46	116954	6798.57	6300.44
180	2013-06-29	60521.7	2233	431.104	28956.2	3265.29	75.6793	5119.38	12946.1	647.681	428.109	1380.29	678.474	1406.54	1559.29	353.924	3109.27	154.838	113945	6452.16	6516.25	0
181	2013-06-30	60537.9	2242.93	416.822	28824.5	3321.83	81.5347	5661.63	13891.6	712.059	464.7	1494.54	713.284	1548.79	1590.19	345.084	3157.5	152.616	110694	6146.77	6715.07
182	2013-07-01	60526.7	2260.56	405.469	28667.7	3382.76	88.0635	6278.77	14891.4	776.771	503.962	1616.63	755.468	1706.93	1622.42	337.494	3208.5	151.732	107252	5878.78	6897.33
183	2013-07-02	60490.5	2285.51	396.728	28487.8	3447	95.34	6977.46	15941.8	840.741	545.787	1746.16	805.458	1882	1655.82	331.068	3262.25	151.977	103665	5643.8	7064.53
184	2013-07-03	60432.2	2317.49	390.345	28286.9	3513.48	103.45	7764.07	17038.5	902.999	590.031	1882.61	863.754	2074.96	1690.24	325.735	3318.77	153.119	99974.5	5437.84	7218.56
185	2013-07-04	60354.1	2356.23	386.112	28067	3581.03	112.488	8644.32	18176.1	962.572	636.473	2025.22	930.906	2286.63	1725.51	321.436	3378.05	154.939	96221.7	5257.42	7361.67
186	2013-07-05	60259.2	2401.5	383.865	27830.1	3648.38	122.562	9622.8	19347.4	1018.5	684.802	2172.97	1007.48	2517.6	1761.42	318.12	3440.1	157.217	92442.5	5099.6	7496.41
187	2013-07-06	60149.9	2453.07	383.471	27578.2	3714.19	133.794	10702.9	20543.6	1069.97	734.611	2324.53	1094.03	2768.15	1797.75	315.738	3504.86	159.727	88669.7	4961.8	7625.44
188	2013-07-07	60029.2	2510.72	384.81	27313.9	3777.18	146.336	11887.9	21754.8	1116.5	785.395	2478.37	1191.02	3038.09	1834.18	314.214	3572.05	162.253	84934.4	4841.87	7750.78
189	2013-07-08	59900.4	2574.16	387.785	27039.7	3836.73	160.366	13180	22971.9	1157.9	836.588	2632.89	1298.78	3326.31	1870.36	313.469	3641.22	164.669	81270.4	4738.33	7874.75
190	2013-07-09	59766.3	2643.12	392.335	26757.6	3892.39	176.091	14579.3	24186	1194.05	887.534	2786.4	1417.46	3630.86	1905.82	313.424	3711.74	166.872	77707.2	4649.86	8000.53
191	2013-07-10	59627.4	2717.25	398.414	26469.7	3943.69	193.754	16083.1	25389.7	1224.85	937.49	2936.98	1546.97	3948.83	1940.08	314.009	3782.83	168.752	74264.8	4575.02	8129.71
192	2013-07-11	59483.5	2796.18	405.994	26177.7	3990.17	213.641	17686	26575.6	1250.29	985.631	3082.54	1686.87	4276.35	1972.61	315.153	3853.71	170.194	70958	4512.46	8263.44
193	2013-07-12	59334.3	2879.51	415.042	25883.5	4031.37	236.085	19379.2	27736.3	1270.46	1031.14	3220.95	1836.29	4608.71	2002.87	316.789	3923.48	171.1	67799	4460.97	8402.89
194	2013-07-13	59179.8	2966.94	425.493	25588	4066.88	261.463	21154.1	28864.5	1285.43	1073.48	3350.42	1993.99	4941.38	2030.29	318.853	3991.32	171.427	64796.5	4419.57	8548.4
195	2013-07-14	59021.1	3058.12	437.27	25292.1	4096.52	290.154	22999.9	29953.6	1294.87	1112.2	3469.27	2158.77	5269.48	2054.32	321.283	4056.76	171.149	61955.1	4387.77	8696.38
196	2013-07-15	58859.6	3152.7	450.287	24997.5	4120.18	322.572	24904.1	30997.6	1298.58	1146.98	3576.06	2329.15	5587.82	2074.41	324.018	4119.44	170.254	59277.5	4365.25	8841.96
197	2013-07-16	58696.9	3250.32	464.441	24708.7	4137.87	359.166	26854.2	31990.8	1297.02	1177.72	3670.01	2503.26	5891.72	2090.05	327.004	4178.98	168.759	56763.8	4351.66	8980.21
198	2013-07-17	58535.5	3350.61	479.609	24431	4150.05	400.401	28837.3	32930.1	1290.92	1204.47	3750.73	2679.05	6176.65	2100.89	330.215	4235.17	166.691	54409	4346.31	9106.77
199	2013-07-18	58378.2	3453.22	495.66	24168.8	4157.28	446.766	30838.9	33813.2	1280.88	1227.35	3818.06	2854.35	6438.47	2106.69	333.627	4287.9	164.087	52207.3	4348.44	9217.35
200	2013-07-19	58227.3	3558.05	512.496	23924.8	4160.24	498.774	32844.4	34638.2	1267.03	1246.61	3872.3	3027.64	6674.48	2107.46	337.206	4337.35	161.025	50152.3	4357.43	9309.07
201	2013-07-20	58083.5	3665.09	530.013	23701.4	4159.88	556.954	34838.3	35403.2	1249.38	1262.57	3913.99	3197.58	6882.73	2103.27	340.91	4383.81	157.692	48236.8	4373	9385.26
202	2013-07-21	57947	3774.32	548.09	23500.5	4157.22	621.843	36804.6	36106.5	1227.99	1275.61	3943.87	3362.86	7061.87	2094.26	344.699	4427.61	154.293	46453.8	4394.95	9451.02
203	2013-07-22	57818.3	3885.72	566.596	23323.9	4153.27	694.026	38727.3	36747	1203.06	1286.03	3962.79	3522.18	7211	2080.55	348.53	4468.92	151.014	44796.5	4423.14	9510.79
204	2013-07-23	57697.1	3999.32	585.415	23171.1	4148.93	774.338	40590.6	37323.5	1174.95	1293.76	3971.66	3674.16	7329.52	2062.19	352.359	4507.31	148.027	43258.4	4457.39	9565.63
205	2013-07-24	57581.2	4115.13	604.442	23041.6	4144.47	863.819	42378.4	37832	1143.41	1298.65	3971.6	3817.42	7417.21	2039.33	356.146	4542.27	145.491	41832.7	4497.36	9615.74
206	2013-07-25	57468.6	4233.11	623.612	22936	4140.04	963.638	44071.3	38268.8	1108.18	1300.64	3964.27	3950.75	7474.08	2012.47	359.851	4573.57	143.537	40513.1	4542.79	9661.1
207	2013-07-26	57359.5	4353.19	642.871	22855.5	4135.78	1074.35	45648.8	38632.6	1069.58	1299.74	3951.51	4073	7500.54	1982.22	363.432	4601.05	142.216	39295.5	4593.82	9701.69
208	2013-07-27	57254.4	4475.23	662.165	22801.2	4131.86	1196.15	47091.8	38923.3	1028.06	1295.99	3935.05	4183.33	7497.64	1949.14	366.848	4624.58	141.559	38175.9	4650.73	9737.13
209	2013-07-28	57154.1	4598.97	681.465	22773.3	4128.53	1328.88	48386.3	39141.2	984.084	1289.54	3916.29	4281.62	7467.81	1913.76	370.062	4644.09	141.564	37151.2	4713.8	9765.78
210	2013-07-29	57059.2	4724.03	700.749	22771.9	4126.09	1472	49520.9	39287	938.136	1280.59	3896.51	4368.14	7414.05	1876.59	373.032	4659.5	142.23	36218.1	4783.36	9785.64
211	2013-07-30	56970.1	4850.03	719.993	22797.4	4124.7	1624.66	50486	39362.1	890.864	1269.35	3876.95	4443.35	7339.51	1838.1	375.721	4670.76	143.566	35373.8	4859.62	9794.69
212	2013-07-31	56886.7	4976.55	739.148	22849.9	4124.03	1786.33	51274	39369.3	843.527	1256.03	3858.85	4507.88	7247.41	1798.74	378.087	4677.85	145.588	34615.1	4942.15	9790.98
213	2013-08-01	56808.7	5103.09	758.041	22929.7	4123.62	1956.41	51880.3	39311.8	797.231	1240.87	3843.41	4562.45	7140.96	1758.95	380.097	4680.57	148.323	33938.8	5030.36	9772.87
214	2013-08-02	56735.3	5229.09	776.454	23035.6	4123.04	2134.11	52305	39193.5	752.477	1224.2	3831.76	4607.64	7023.15	1719.17	381.741	4678.07	151.799	33342.5	5123.61	9739.8
215	2013-08-03	56666.5	5353.93	794.154	23166.1	4121.84	2318.42	52551.3	39018.1	709.566	1206.35	3825.01	4644.03	6896.87	1679.84	383.017	4669.4	156.051	32824	5221.2	9691.63
216	2013-08-04	56601.7	5476.93	810.894	23319.8	4119.56	2508.1	52624.2	38789.8	668.73	1187.65	3824.29	4672.33	6764.84	1641.36	383.925	4653.59	161.126	32381.6	5322.39	9628.22
217	2013-08-05	56540.1	5597.39	826.404	23495.4	4115.84	2701.61	52530.9	38513.5	630.137	1168.4	3830.74	4693.26	6629.66	1604.08	384.465	4629.73	167.074	32014.9	5426.42	9549.86
218	2013-08-06	56479.5	5714.62	840.372	23691.4	4110.66	2896.82	52278.6	38197.1	593.896	1148.87	3845.24	4707.46	6493.43	1568.25	384.637	4597.08	173.931	31726.7	5532.68	9458.15
219	2013-08-07	56418.3	5828.18	852.473	23906	4104.12	3091.16	51871.9	37847.8	560.061	1129.13	3867.37	4714.81	6356.91	1533.85	384.449	4555.31	181.676	31519.8	5640.53	9354.8
220	2013-08-08	56358.1	5937.71	862.411	24137.3	4096.34	3281.48	51315.2	37468.6	528.646	1109.24	3896.43	4715.05	6220.49	1500.77	383.908	4504.28	190.055	31390.5	5749.21	9240.74
221	2013-08-09	56301.5	6042.82	869.897	24382.9	4087.47	3464.17	50615	37061.3	499.604	1089.24	3931.74	4707.85	6084.58	1468.94	383.023	4444.07	198.753	31334.3	5857.88	9116.74
222	2013-08-10	56251.2	6143.05	874.657	24639.3	4077.65	3635.37	49781.2	36627.8	472.743	1069.13	3972.53	4692.55	5949.58	1438.37	381.812	4375.47	207.615	31347.5	5965.6	8983.6
223	2013-08-11	56209.3	6237.89	876.497	24902.6	4067.04	3791.15	48825.2	36170.2	447.863	1048.89	4018.06	4668.43	5815.88	1409.12	380.295	4299.47	216.516	31426.3	6071.58	8842.4
224	2013-08-12	56176.9	6326.88	875.483	25168.5	4055.78	3928.11	47758.7	35691.4	424.797	1028.52	4067.52	4634.87	5683.84	1381.22	378.491	4217.04	225.31	31566.6	6175.57	8695.44
225	2013-08-13	56154.4	6409.59	871.77	25433.7	4044	4043.7	46594	35194.5	403.395	1008.05	4120.14	4591.56	5553.88	1354.7	376.416	4129.26	233.832	31764.6	6277.5	8545.21
226	2013-08-14	56142.6	6485.93	865.532	25697.6	4031.86	4137.8	45342.5	34682.4	383.525	987.642	4175.29	4539.41	5426.85	1329.66	374.068	4037.51	241.9	32016.4	6377.28	8394.02
227	2013-08-15	56142.1	6555.9	856.968	25960.9	4019.49	4211.41	44015.8	34157.9	365.13	967.483	4232.33	4479.61	5303.62	1306.19	371.441	3943.22	249.315	32318.4	6474.85	8244.07
228	2013-08-16	56153.5	6619.55	846.287	26224	4007.04	4266.02	42625.4	33623.9	348.417	947.741	4290.6	4413.37	5184.97	1284.4	368.53	3847.71	255.869	32667.1	6570.16	8097.39
229	2013-08-17	56176.8	6676.94	833.747	26487.5	3994.64	4303.54	41182.7	33082.8	333.605	928.571	4349.41	4341.79	5071.61	1264.35	365.331	3752.18	261.383	33058.6	6663.19	7955.89
230	2013-08-18	56209.9	6728.07	819.772	26751.8	3982.43	4326.35	39700.2	32536.8	320.759	910.116	4407.94	4265.68	4964.16	1246.12	361.838	3657.71	265.84	33486.8	6754.09	7821.05
231	2013-08-19	56249.9	6772.64	804.808	27016.3	3970.54	4337.67	38196.1	31987.9	309.489	892.505	4465.34	4185.78	4863.16	1229.68	358.039	3565.03	269.272	33945.4	6843.07	7692.98
232	2013-08-20	56293.9	6810.28	789.23	27280.5	3959	4341.03	36688.3	31437.7	299.422	875.835	4520.76	4102.71	4769.24	1215	353.921	3474.8	271.735	34426.9	6930.23	7571.49
233	2013-08-21	56339.8	6840.76	773.193	27543.5	3947.47	4339.52	35192	30887.9	290.497	860.107	4573.46	4016.73	4683.33	1202.02	349.483	3387.56	273.281	34922.1	7015	7456.32
234	2013-08-22	56384.9	6864.26	756.788	27803.8	3935.43	4334.26	33717.7	30340	282.735	845.31	4622.72	3928.18	4606.25	1190.59	344.755	3303.82	273.923	35421.6	7096.8	7346.83
235	2013-08-23	56425.3	6881.14	740.067	28059.4	3922.1	4325.79	32274	29797.4	276.181	831.443	4667.92	3837.98	4538.08	1180.55	339.773	3223.98	273.673	35920.7	7175.73	7242.32
236	2013-08-24	56457.2	6891.89	723.074	28307.3	3906.65	4314.41	30869.7	29263.7	270.891	818.515	4708.48	3747.19	4478.76	1171.72	334.556	3148.23	272.546	36415.2	7252.09	7142.14
237	2013-08-25	56476.5	6897.08	705.852	28543.8	3888.26	4300.31	29512.3	28742.1	266.925	806.531	4743.79	3656.73	4428.25	1163.92	329.116	3076.68	270.57	36901.1	7326.18	7045.66
238	2013-08-26	56479.6	6897.26	688.429	28765.4	3866.28	4283.71	28207.9	28235.5	264.363	795.515	4773.39	3567.48	4386.69	1156.97	323.467	3009.45	267.809	37373.1	7398.18	6952.76
239	2013-08-27	56464.8	6893.08	670.787	28969.1	3840.59	4265.05	26961.6	27745.9	263.291	785.552	4797.39	3480.23	4354.72	1150.69	317.621	2946.62	264.449	37822.1	7467.79	6864.46
240	2013-08-28	56430.9	6885.57	652.932	29154.6	3811.22	4245.77	25777.2	27274.6	263.639	776.724	4816.17	3395.52	4332.96	1144.87	311.576	2888.22	260.7	38238.9	7534.46	6779.83
241	2013-08-29	56377	6875.67	634.995	29322.4	3778.21	4227.2	24657.9	26821.4	265.283	769.044	4830.6	3313.27	4321.41	1139.29	305.328	2834.19	256.768	38619	7597.32	6697.17
242	2013-08-30	56302.2	6863.9	617.125	29472.4	3741.62	4209.35	23606	26386.1	267.971	762.51	4841.69	3233.23	4319.96	1133.63	298.887	2784.22	252.845	38959.4	7655.41	6613.85
243	2013-08-31	56205.4	6850.65	599.446	29604.5	3701.52	4191.93	22623.5	25968.9	271.473	757.118	4850.41	3155.27	4328.42	1127.59	292.267	2737.94	249.069	39257.7	7707.92	6527.1
244	2013-09-01	56084.3	6836.29	582.025	29718.7	3658.14	4174.87	21711.2	25571.8	275.764	752.839	4857.59	3079.52	4346.09	1120.91	285.484	2695.04	245.404	39517.1	7754.88	6434.83
245	2013-09-02	55936.3	6821.11	564.913	29814.2	3612.26	4158.11	20869.3	25197.3	280.831	749.613	4864.13	3006.13	4372.22	1113.5	278.575	2655.36	241.787	39740.3	7796.38	6337.06
246	2013-09-03	55759.2	6805.39	548.137	29887.1	3564.79	4141.7	20096.1	24846.9	286.487	747.341	4871.49	2935	4406.35	1105.34	271.578	2618.72	238.203	39924.8	7832.01	6233.92
247	2013-09-04	55551	6789.46	531.657	29933.2	3516.43	4126.08	19389.7	24519.3	292.457	745.771	4880.88	2866.03	4448	1096.41	264.517	2584.74	234.653	40067.8	7861.27	6123.89
248	2013-09-05	55310.5	6773.62	515.438	29951.4	3467.25	4111.69	18747.9	24212.8	298.365	744.632	4892.02	2799.38	4496.18	1086.71	257.414	2553.08	231.135	40170.7	7883.84	6005.78
249	2013-09-06	55037	6757.97	499.522	29941.3	3417.19	4098.7	18168.8	23927.2	303.968	743.704	4904.25	2735.25	4549.76	1076.27	250.296	2523.5	227.649	40236.4	7899.45	5878.7
250	2013-09-07	54729.9	6742.59	483.965	29902.5	3366.17	4087.2	17650.8	23662.7	309.055	742.78	4916.9	2673.82	4607.57	1065.13	243.188	2495.82	224.194	40267.1	7907.91	5742.36
251	2013-09-08	54388.2	6727.54	468.814	29834.9	3314.16	4077.27	17192.5	23419.8	313.406	741.656	4929.21	2615.27	4668.33	1053.31	236.116	2469.88	220.774	40261.9	7909.19	5598.38
252	2013-09-09	54009.6	6712.88	454.111	29738.7	3261.17	4069.02	16794.7	23198.7	316.793	740.126	4940.13	2559.91	4730.57	1040.85	229.1	2445.5	217.41	40219.2	7903.32	5448.76
253	2013-09-10	53591.6	6698.72	439.899	29614.7	3207.24	4062.56	16458.6	22999.5	319.027	737.982	4948.48	2508.04	4792.69	1027.8	222.16	2422.47	214.127	40138.4	7890.51	5295.54
254	2013-09-11	53132.8	6685.26	426.257	29464	3152.41	4058.13	16184.6	22821.2	320.077	734.973	4953.14	2459.93	4853.12	1014.19	215.308	2400.32	210.915	40021.5	7871.4	5141.29
255	2013-09-12	52635.7	6672.68	413.251	29290	3096.81	4055.91	15970.3	22662.5	319.951	730.912	4953.02	2415.79	4910.64	1000.09	208.551	2378.6	207.643	39872.6	7846.86	4988.87
256	2013-09-13	52103.4	6660.93	400.904	29096.5	3040.56	4055.69	15812.8	22521	318.634	725.865	4947.06	2375.54	4964.07	985.504	201.878	2357.09	204.153	39699.7	7817.77	4841.72
257	2013-09-14	51539.3	6649.91	389.224	28887	2983.84	4057.13	15710	22393.9	316.143	719.963	4934.39	2339.05	5012.3	970.475	195.277	2335.65	200.336	39511.2	7785.1	4701.04
258	2013-09-15	50946.7	6639.54	378.217	28664	2927.05	4059.69	15659.4	22278.6	312.615	713.334	4914.78	2306.21	5054.64	955.024	188.736	2314.12	196.225	39313.6	7749.77	4567.37
259	2013-09-16	50328.6	6629.71	367.889	28429.3	2870.62	4062.81	15658.7	22172.8	308.222	706.107	4888.21	2276.94	5090.45	939.179	182.248	2292.37	191.886	39112.8	7712.73	4441.17
260	2013-09-17	49688.2	6620.31	358.242	28185	2814.92	4065.93	15706.2	22073.8	303.134	698.407	4854.7	2251.14	5119.16	922.967	175.805	2270.27	187.382	38914.4	7674.88	4322.83
261	2013-09-18	49028.6	6611.29	349.287	27932.8	2760.32	4068.47	15800.8	21979.7	297.521	690.343	4814.28	2228.77	5140.16	906.416	169.409	2247.68	182.772	38724.2	7637.14	4212.27
262	2013-09-19	48352.9	6602.65	341.083	27674.7	2707.15	4069.92	15941.1	21889.6	291.564	681.965	4767.06	2209.93	5152.92	889.559	163.08	2224.48	178.112	38547.5	7600.29	4107.82
263	2013-09-20	47664.7	6594.34	333.665	27412.5	2655.63	4070.05	16124.3	21802.7	285.517	673.302	4713.25	2194.66	5156.9	872.451	156.844	2200.56	173.433	38389.9	7564.77	4007.64
264	2013-09-21	46967.6	6586.01	326.966	27147.4	2605.65	4068.68	16346.7	21716.4	279.608	664.359	4653.16	2182.75	5151.71	855.234	150.732	2175.86	168.712	38256.3	7530.86	3910.43
265	2013-09-22	46264.8	6577.24	320.896	26879	2557.01	4065.71	16603.5	21627.8	273.942	655.136	4587.19	2173.92	5137.32	838.061	144.775	2150.38	163.982	38149.5	7498.67	3815.05
266	2013-09-23	45559.2	6567.63	315.376	26606.4	2509.54	4061.03	16889.1	21534.2	268.591	645.631	4515.81	2167.92	5113.82	821.072	138.997	2124.06	159.288	38071.9	7468.27	3720.51
267	2013-09-24	44853.7	6556.75	310.333	26328.8	2463.08	4054.55	17197.9	21432.8	263.621	635.847	4439.45	2164.52	5081.36	804.4	133.42	2096.91	154.672	38026	7439.72	3625.88
268	2013-09-25	44151.1	6544.21	305.696	26045.2	2417.46	4046.19	17523.5	21320.9	259.092	625.785	4358.58	2163.48	5040.12	788.164	128.06	2068.88	150.17	38014	7413.07	3530.34
269	2013-09-26	43453.8	6529.58	301.405	25755	2372.65	4035.84	17859.5	21195.5	255.062	615.432	4273.66	2164.52	4990.34	772.493	122.932	2040.02	145.815	38038.8	7388.41	3433.58	0
270	2013-09-27	42763.7	6512.4	297.388	25457.6	2328.97	4023.35	18198.6	21052	251.588	604.703	4185.08	2167.07	4932.31	757.576	118.051	2010.47	141.65	38101	7365.74	3336.9
271	2013-09-28	42080.3	6492.26	293.547	25152.6	2286.83	4008.19	18533.8	20886.9	248.687	593.534	4092.97	2170.55	4866.4	743.596	113.428	1980.54	137.768	38194.4	7344.85	3242.18
272	2013-09-29	41402.6	6468.95	289.787	24840.2	2246.47	3990.19	18857.9	20700.4	246.225	581.978	3997.47	2174.52	4793.15	730.7	109.076	1950.88	134.256	38310.4	7325.56	3150.89
273	2013-09-30	40730.8	6442.26	286.052	24521.2	2208.04	3970.81	19165.2	20493.3	244.072	570.111	3898.93	2178.64	4713.66	718.986	105	1922.15	131.148	38440.3	7307.86	3063.28
274	2013-10-01	40064.7	6411.77	282.311	24196.5	2171.69	3951.48	19450.5	20264.5	242.191	558.01	3797.74	2182.84	4628.96	708.416	101.202	1894.68	128.469	38574.9	7291.8	2979.33
275	2013-10-02	39401.1	6376.98	278.582	23866.5	2137.54	3931.98	19710.1	20012.7	240.452	545.745	3694.24	2187.09	4539.43	698.93	97.6803	1868.7	126.24	38704.7	7277.43	2898.99
276	2013-10-03	38736.2	6337.49	274.891	23531.1	2105.68	3911.66	19940.5	19736.5	238.7	533.354	3588.78	2191.29	4445.28	690.457	94.4308	1844.39	124.486	38820.5	7264.78	2822.18
277	2013-10-04	38067	6293.07	271.274	23190.8	2075.93	3889.85	20138.1	19434.8	236.78	520.77	3481.66	2195	4346.68	682.883	91.451	1821.67	123.234	38913	7253.8	2748.77
278	2013-10-05	37391.4	6243.65	267.792	22847.1	2048.11	3865.9	20298.4	19107	234.549	507.913	3373.09	2197.75	4243.57	676.08	88.7374	1800.46	122.502	38974.1	7244.13	2678.45
279	2013-10-06	36707.8	6189.57	264.497	22501.9	2022.14	3839.22	20417.1	18754.5	231.885	494.752	3263.29	2199.47	4135.92	669.905	86.2837	1780.77	122.259	38995.6	7235.3	2610.5
280	2013-10-07	36015.3	6131.3	261.376	22156.6	1997.92	3809.24	20492.3	18379.6	228.76	481.278	3152.69	2200.13	4023.91	664.204	84.079	1762.59	122.435	38968.3	7226.84	2544.04
281	2013-10-08	35312.8	6069.37	258.408	21812.4	1975.33	3775.41	20523.6	17984.9	225.244	467.514	3041.81	2199.77	3907.76	658.801	82.0937	1745.61	122.954	38884.8	7218.43	2478.26
282	2013-10-09	34598.2	6004.31	255.578	21470.3	1954.24	3737.16	20513.1	17573.1	221.428	453.495	2931.33	2198.39	3787.4	653.513	80.2965	1729.49	123.745	38743.9	7210.55	2412.42
283	2013-10-10	33869	5936.71	252.877	21131	1934.53	3693.96	20464.1	17147.3	217.372	439.25	2821.95	2195.94	3662.79	648.171	78.6604	1713.91	124.735	38546.3	7203.85	2345.97
284	2013-10-11	33123.4	5867.3	250.294	20795.3	1916.07	3645.26	20379.9	16711.1	213.03	424.793	2714.25	2192.09	3533.99	642.611	77.1644	1698.54	125.851	38292.9	7199	2278.71
285	2013-10-12	32359.7	5796.8	247.832	20464	1898.74	3590.5	20263.9	16268.3	208.339	410.134	2608.79	2186.39	3401.21	636.681	75.7905	1683.07	127.016	37986.3	7196.71	2210.61
286	2013-10-13	31577.5	5725.94	245.541	20138.9	1882.37	3529.52	20118	15822.9	203.258	395.294	2506.09	2178.54	3264.99	630.244	74.5226	1667.21	128.153	37634	7197.87	2141.66
287	2013-10-14	30776.8	5655.46	243.471	19821.5	1866.93	3463.17	19944.2	15381.1	197.812	380.305	2406.66	2168.59	3126.16	623.207	73.3487	1650.75	129.18	37244.1	7203.34	2072.09
288	2013-10-15	29958.4	5585.97	241.64	19511.8	1852.46	3392.38	19745.2	14947.9	192.044	365.212	2310.95	2156.64	2986.16	615.503	72.258	1633.47	130.014	36822.7	7213.45	2002.23
289	2013-10-16	29123.9	5517.66	240.055	19209.2	1838.97	3317.86	19524	14523.7	185.993	350.095	2219.32	2142.63	2846.41	607.106	71.2412	1615.24	130.582	36374.7	7228.47	1932.71
290	2013-10-17	28275	5450.62	238.723	18913.4	1826.39	3239.84	19284.2	14108.1	179.696	335.031	2131.99	2126.48	2708.09	598	70.2893	1595.93	130.865	35903.7	7248.85	1863.61
291	2013-10-18	27413.8	5384.92	237.655	18624.1	1814.63	3158.43	19029.8	13700.5	173.185	320.094	2049.15	2108.08	2572.22	588.176	69.3941	1575.41	130.861	35412.8	7275.12	1794.86
292	2013-10-19	26542.5	5320.51	236.854	18340.9	1803.6	3073.81	18764.5	13300.2	166.496	305.333	1970.88	2087.35	2439.64	577.628	68.5485	1553.61	130.567	34905.1	7307.8	1726.43
293	2013-10-20	25663.4	5256.78	236.306	18063.6	1793.2	2986.44	18491.5	12906.4	159.656	290.734	1897.19	2064.04	2311.05	566.338	67.7494	1530.48	129.982	34383.9	7347.32	1658.29
294	2013-10-21	24780.4	5193.17	235.987	17791.2	1783.26	2897.95	18212.3	12518.2	152.684	276.3	1827.75	2037.89	2186.99	554.33	66.9931	1506.08	129.137	33854.5	7393.53	1590.3
295	2013-10-22	23897.8	5129.69	235.836	17523.4	1773.61	2809.9	17928.3	12136.5	145.697	262.124	1762.18	2008.71	2067.89	541.772	66.27	1480.61	128.149	33322	7446.1	1522.44
296	2013-10-23	23020.4	5066.45	235.792	17260.5	1764.07	2722.99	17642.4	11762.2	138.808	248.311	1700.23	1976.42	1954.13	528.839	65.5693	1454.25	127.067	32790.9	7504.57	1455
297	2013-10-24	22153	5003.48	235.807	17003.2	1754.48	2637.65	17357.6	11396.3	132.064	234.963	1641.67	1941.24	1846.03	515.638	64.8805	1427.04	125.917	32264.9	7568.41	1388.34
298	2013-10-25	21299.7	4940.77	235.84	16752.3	1744.66	2554.27	17076.6	11039.8	125.494	222.163	1586.28	1903.5	1743.76	502.252	64.1936	1398.97	124.721	31747.8	7637.1	1322.77
299	2013-10-26	20464	4878.33	235.848	16508.2	1734.46	2473.18	16802	10693.7	119.121	209.976	1533.91	1863.53	1647.4	488.76	63.499	1370.05	123.503	31242.9	7710.05	1258.63
300	2013-10-27	19649.1	4816.16	235.789	16270.8	1723.72	2394.59	16535.6	10358.5	112.966	198.448	1484.51	1821.63	1556.79	475.235	62.7875	1340.27	122.285	30753.2	7786.39	1196.4
301	2013-10-28	18857.5	4754.28	235.622	16039.9	1712.27	2318.68	16278.9	10034.9	107.042	187.612	1438.08	1778.12	1471.71	461.746	62.0503	1309.67	121.089	30281.5	7865.14	1136.54
302	2013-10-29	18091.6	4692.68	235.304	15815	1699.99	2245.59	16033.5	9723.39	101.362	177.486	1394.57	1733.29	1391.94	448.353	61.2793	1278.25	119.935	29830.4	7945.29	1079.4
303	2013-10-30	17353.5	4631.43	234.804	15596.2	1686.77	2175.43	15800.6	9424.12	95.9457	168.075	1353.98	1687.44	1317.26	435.113	60.4688	1246.07	118.827	29402.4	8025.81	1025.21
304	2013-10-31	16647.6	4570.87	234.129	15383	1672.79	2108.4	15580.9	9136.22	90.8394	159.359	1316.26	1640.88	1247.43	422.075	59.622	1213.28	117.719	28999.5	8105.81	973.906
305	2013-11-01	15977.6	4511.39	233.296	15175.9	1658.28	2045.06	15372.7	8858.66	86.0483	151.312	1281.32	1593.9	1182.24	409.283	58.7445	1180.02	116.606	28623	8185.21	925.374
306	2013-11-02	15346.8	4453.34	232.322	14974.9	1643.43	1985.99	15173.6	8590.53	81.5634	143.907	1249.07	1546.8	1121.47	396.776	57.8414	1146.44	115.497	28273.6	8264.16	879.497
307	2013-11-03	14757.3	4397.01	231.223	14780.4	1628.47	1931.7	14981.5	8330.97	77.3746	137.108	1219.43	1499.76	1064.92	384.58	56.9174	1112.68	114.399	27952.4	8342.82	836.159
308	2013-11-04	14209.7	4342.37	230.007	14592.4	1613.62	1882.64	14794.3	8079.31	73.4715	130.848	1192.28	1452.78	1012.31	372.687	55.9756	1078.76	113.321	27659.7	8421.19	795.245
309	2013-11-05	13703.9	4289.34	228.668	14410.5	1599.11	1839.14	14610.3	7835.18	69.8428	125.064	1167.41	1405.8	963.193	361.083	55.0182	1044.73	112.277	27394.4	8498.78	756.633
310	2013-11-06	13238.4	4237.79	227.168	14234.6	1585	1801.23	14428	7599.15	66.4773	119.715	1144.59	1358.85	917.162	349.777	54.0448	1010.73	111.302	27154.3	8574.93	720.211
311	2013-11-07	12811.4	4187.64	225.469	14064.5	1571.27	1768.77	14246.2	7371.91	63.3635	114.765	1123.77	1311.98	873.988	338.775	53.0561	976.926	110.421	26936	8649.07	685.878
312	2013-11-08	12420.1	4138.98	223.575	13900.3	1557.89	1741.19	14064	7153.89	60.4902	110.183	1104.9	1265.25	833.5	328.072	52.0567	943.418	109.652	26735.7	8720.6	653.543
313	2013-11-09	12061.7	4091.92	221.5	13742.2	1544.86	1717.89	13880.5	6945.44	57.8465	105.94	1087.95	1218.71	795.531	317.661	51.0523	910.305	109.013	26549.7	8788.96	623.113
314	2013-11-10	11733.7	4046.59	219.26	13590.3	1532.15	1698.32	13695.1	6746.86	55.4204	102.009	1072.91	1172.45	759.931	307.533	50.0481	877.673	108.524	26374.7	8853.49	594.499
315	2013-11-11	11433.9	4003.09	216.869	13444.4	1519.75	1681.97	13507.9	6558.35	53.1942	98.3578	1059.76	1126.69	726.554	297.683	49.049	845.6	108.202	26207.8	8913.49	567.613
316	2013-11-12	11160.3	3961.54	214.34	13304.5	1507.65	1668.38	13319.4	6380.09	51.1507	94.9576	1048.49	1081.66	695.267	288.102	48.0596	814.154	108.066	26046.5	8968.16	542.371	0
317	2013-11-13	10910.9	3922.02	211.69	13170.4	1495.83	1657.09	13129.9	6212.2	49.2744	91.782	1039.1	1037.56	665.944	278.785	47.0841	783.394	108.137	25888.3	9016.75	518.692
318	2013-11-14	10684.2	3884.64	208.931	13042.1	1484.27	1647.65	12939.9	6054.68	47.5515	88.8071	1031.57	994.545	638.466	269.732	46.1275	753.377	108.436	25730.9	9058.48	496.56
319	2013-11-15	10478.2	3849.41	206.084	12919.6	1472.98	1639.43	12749.9	5907.03	45.9697	86.0131	1025.79	952.753	612.726	260.978	45.1989	724.181	108.984	25572.6	9092.84	476.127
320	2013-11-16	10291.3	3816.36	203.188	12802.7	1461.92	1631.8	12561.3	5768.7	44.5176	83.3876	1021.64	912.244	588.62	252.56	44.3079	695.872	109.806	25415.4	9120.45	457.326
321	2013-11-17	10121.9	3785.51	200.287	12691.7	1451.09	1624.12	12375.8	5639.15	43.1853	80.9206	1019.03	873.052	566.054	244.507	43.4632	668.507	110.931	25262.1	9142.22	440.035
322	2013-11-18	9968.32	3756.8	197.42	12586.5	1440.49	1615.75	12194.8	5517.84	41.9638	78.6031	1017.82	835.202	544.93	236.85	42.6728	642.132	112.387	25115.3	9159.08	424.143
323	2013-11-19	9828.93	3729.86	194.62	12486.9	1430.09	1605.96	12019.6	5403.97	40.8448	76.4265	1017.88	798.712	525.12	229.621	41.944	616.781	114.205	24976.7	9171.74	409.549
324	2013-11-20	9701.95	3704.31	191.887	12392.2	1419.92	1594.13	11850.7	5296.76	39.8189	74.3815	1019.07	763.589	506.499	222.843	41.2826	592.464	116.392	24843.7	9179.95	396.156
325	2013-11-21	9585.69	3679.97	189.212	12301.3	1409.97	1580.1	11688.2	5195.58	38.8679	72.4542	1021.24	729.835	488.956	216.494	40.6902	569.126	118.956	24712.9	9183.19	383.85
326	2013-11-22	9478.55	3656.71	186.59	12213.3	1400.24	1563.85	11532.5	5099.84	37.9735	70.6311	1024.25	697.444	472.387	210.541	40.168	546.701	121.906	24580.9	9181	372.521
327	2013-11-23	9379.03	3634.4	184.013	12127.3	1390.72	1545.35	11383.7	5009	37.1187	68.8993	1027.97	666.404	456.7	204.958	39.7169	525.127	125.252	24444.5	9172.88	362.071
328	2013-11-24	9285.69	3612.94	181.476	12042.3	1381.43	1524.61	11242.2	4922.56	36.288	67.2473	1032.25	636.699	441.811	199.717	39.3383	504.351	129.009	24300.4	9158.38	352.411
329	2013-11-25	9197.14	3592.2	178.972	11957.6	1372.36	1501.65	11108.1	4840.06	35.4674	65.6644	1036.94	608.307	427.645	194.796	39.0338	484.321	133.193	24145.5	9137.04	343.462
330	2013-11-26	9112.08	3572.06	176.496	11872.2	1363.52	1476.48	10981.6	4761.06	34.6438	64.1408	1041.92	581.202	414.132	190.171	38.8051	464.991	137.821	23976.8	9108.43	335.151
331	2013-11-27	9029.23	3552.42	174.042	11785.4	1354.9	1449.16	10863	4685.14	33.8056	62.6674	1047.02	555.358	401.208	185.823	38.6545	446.321	142.914	23791.3	9072.15	327.411
332	2013-11-28	8947.37	3533.16	171.606	11696.4	1346.5	1419.73	10752.2	4611.9	32.9444	61.236	1052.12	530.738	388.811	181.734	38.5846	428.273	148.494	23586.4	9027.88	320.184
333	2013-11-29	8865.5	3514.18	169.187	11605.2	1338.33	1388.31	10648.6	4540.87	32.0607	59.8388	1057.15	507.291	376.874	177.885	38.5984	410.812	154.586	23360.2	8975.66	313.413
334	2013-11-30	8783.41	3495.36	166.801	11511.6	1330.39	1355.21	10551.5	4471.06	31.1571	58.4688	1062.06	484.963	365.328	174.26	38.6996	393.907	161.215	23111.4	8915.66	307.048
335	2013-12-01	8701.08	3476.59	164.468	11415.4	1322.68	1320.76	10459.8	4401.44	30.2364	57.1197	1066.78	463.703	354.115	170.845	38.8922	377.531	168.41	22840.2	8848.01	301.041
336	2013-12-02	8618.49	3457.74	162.208	11316	1315.19	1285.28	10372.9	4331.03	29.3012	55.7855	1071.27	443.461	343.182	167.625	39.1813	361.659	176.2	22547.4	8772.89	295.349
337	2013-12-03	8535.6	3438.67	160.034	11213.1	1307.93	1249.03	10289.9	4259.03	28.3544	54.4636	1075.47	424.196	332.484	164.581	39.5692	346.26	184.616	22233.9	8690.5	289.932
338	2013-12-04	8452.26	3419.11	157.952	11106.4	1300.9	1212.07	10210.2	4185.07	27.3987	53.1625	1079.39	405.886	322.001	161.659	40.0453	331.283	193.692	21900.7	8601.17	284.753
339	2013-12-05	8368.36	3398.82	155.961	10996.2	1294.11	1174.46	10133.5	4109.01	26.4371	51.8907	1083.02	388.507	311.721	158.811	40.5977	316.688	203.46	21550.6	8505.7	279.774
340	2013-12-06	8284.06	3377.85	154.062	10883.1	1287.56	1136.49	10059.7	4031.11	25.4742	50.6496	1086.39	372.009	301.654	156.026	41.2234	302.487	213.956	21186.5	8404.98	274.965
341	2013-12-07	8199.56	3356.3	152.251	10767.4	1281.25	1098.47	9988.59	3951.71	24.5146	49.4386	1089.5	356.338	291.811	153.304	41.9214	288.7	225.214	20811.3	8299.91	270.294
342	2013-12-08	8115.05	3334.27	150.527	10649.7	1275.19	1060.7	9920.1	3871.13	23.5626	48.2572	1092.37	341.445	282.202	150.64	42.6913	275.345	237.271	20427.7	8191.32	265.732
343	2013-12-09	8030.71	3311.86	148.889	10530.3	1269.38	1023.43	9854.09	3789.69	22.6219	47.1048	1095.02	327.283	272.835	148.034	43.5323	262.433	250.162	20038.2	8080.04	261.252
344	2013-12-10	7946.72	3289.18	147.335	10409.7	1263.82	986.871	9790.43	3707.69	21.6958	45.9809	1097.45	313.81	263.718	145.484	44.4439	249.974	263.922	19645.3	7966.87	256.828
345	2013-12-11	7863.27	3266.32	145.865	10288.3	1258.52	951.229	9728.99	3625.39	20.7874	44.8851	1099.69	300.984	254.854	142.987	45.4256	237.973	278.586	19251.3	7852.54	252.437
346	2013-12-12	7780.5	3243.36	144.477	10166.5	1253.48	916.667	9669.67	3543.07	19.8991	43.8168	1101.75	288.769	246.249	140.543	46.4768	226.435	294.185	18858.3	7737.79	248.057
347	2013-12-13	7698.59	3220.42	143.169	10044.6	1248.7	883.325	9612.35	3460.97	19.0333	42.7754	1103.65	277.129	237.905	138.149	47.5968	215.358	310.749	18468.3	7623.28	243.667
348	2013-12-14	7617.69	3197.56	141.941	9923.05	1244.19	851.32	9556.91	3379.32	18.1917	41.7604	1105.4	266.032	229.825	135.805	48.7849	204.742	328.305	18083.2	7509.67	239.249
349	2013-12-15	7537.93	3174.89	140.793	9802.13	1239.95	820.747	9503.24	3298.33	17.376	40.7714	1107.02	255.447	222.007	133.508	50.04	194.582	346.877	17704.5	7397.56	234.784
350	2013-12-16	7459.45	3152.47	139.722	9682.18	1235.99	791.68	9451.25	3218.19	16.5872	39.8077	1108.52	245.345	214.454	131.256	51.361	184.873	366.482	17334	7287.5	230.257
351	2013-12-17	7382.39	3130.41	138.729	9563.51	1232.31	764.18	9400.82	3139.08	15.8264	38.8689	1109.93	235.699	207.162	129.05	52.7464	175.605	387.132	16972.9	7180.05	225.654
352	2013-12-18	7306.88	3108.76	137.813	9446.35	1228.88	738.292	9351.83	3061.17	15.0941	37.9545	1111.25	226.485	200.132	126.887	54.1944	166.771	408.831	16622.1	7075.54	220.962
353	2013-12-19	7232.9	3087.56	136.966	9330.57	1225.56	713.941	9303.97	2984.64	14.3909	37.0639	1112.52	217.675	193.356	124.764	55.7016	158.362	431.671	16280.9	6973.66	216.21
354	2013-12-20	7159.94	3066.58	136.152	9216.03	1222.24	690.65	9256.92	2909.87	13.7169	36.1966	1113.77	209.231	186.821	122.677	57.2585	150.373	455.787	15948	6873.94	211.577
355	2013-12-21	7087.63	3045.7	135.344	9102.74	1218.92	668.085	9210.29	2837.03	13.0732	35.3509	1115.03	201.118	180.508	120.621	58.8585	142.79	481.25	15622.3	6775.88	207.118
356	2013-12-22	7016.06	3024.95	134.541	8990.85	1215.62	646.257	9163.89	2766.01	12.4596	34.5249	1116.29	193.32	174.409	118.601	60.5032	135.59	508.136	15303.3	6679.21	202.754
357	2013-12-23	6945.21	3004.35	133.742	8880.33	1212.32	625.142	9117.73	2696.77	11.8748	33.7182	1117.55	185.824	168.516	116.614	62.1938	128.753	536.524	14990.8	6583.92	198.482
358	2013-12-24	6875.07	2983.88	132.949	8771.17	1209.03	604.718	9071.8	2629.27	11.3175	32.9304	1118.81	178.619	162.822	114.66	63.9317	122.26	566.498	14684.7	6490	194.3
359	2013-12-25	6805.64	2963.56	132.16	8663.35	1205.76	584.961	9026.1	2563.45	10.7863	32.161	1120.08	171.693	157.321	112.739	65.7181	116.095	598.146	14384.8	6397.41	190.206
360	2013-12-26	6736.92	2943.37	131.375	8556.86	1202.49	565.849	8980.63	2499.29	10.2801	31.4096	1121.34	165.036	152.005	110.851	67.5544	110.241	631.563	14091.1	6306.14	186.198
361	2013-12-27	6668.89	2923.32	130.595	8451.67	1199.23	547.361	8935.39	2436.72	9.79763	30.6757	1122.61	158.637	146.869	108.994	69.4421	104.682	666.846	13803.4	6216.18	182.274
362	2013-12-28	6601.54	2903.41	129.82	8347.78	1195.97	529.478	8890.38	2375.73	9.3378	29.9589	1123.88	152.486	141.907	107.168	71.3825	99.403	704.1	13521.5	6127.5	178.434
363	2013-12-29	6534.88	2883.64	129.05	8245.17	1192.73	512.179	8845.59	2316.26	8.89955	29.259	1125.15	146.573	137.112	105.372	73.3771	94.3904	743.436	13245.4	6040.08	174.674
364	2013-12-30	6468.88	2864	128.284	8143.81	1189.5	495.445	8801.04	2258.28	8.48187	28.5753	1126.42	140.89	132.479	103.607	75.4275	89.6306	784.969	12974.9	5953.91	170.993
365	2013-12-31	6403.56	2844.49	127.522	8043.71	1186.27	479.258	8756.7	2201.75	8.08379	27.9077	1127.69	135.427	128.003	101.871	77.5351	85.1108	828.822	12710	5868.97	167.39

## Sheet: Plankton Biom Phase avg
Phase	Bac	APP	Alg5	Alg1	HNF	Alg3	Alg4	Alg2	Cil1	Cil2	Cil3	Cil4	Cil5	Rot1	Rot2	Rot3	Asp	Dap	Cyc	Lep
1	21738.4	1648.05	881.124	5326.98	860.965	157.062	10282.1	1422.13	25.613	56.4769	913.838	388.413	146.606	22.9946	22.2647	34.3372	77.5918	6159.49	14276.7	120.711
2	28527.6	4715.29	8233.08	11255.8	2334.18	124.076	9448.17	4665.49	62.8594	127.498	1967.14	2549.12	1002.62	14.5213	16.502	90.7075	40.5478	3643.43	16554.3	396.451
3	48675.4	6856.39	13589.6	39599.9	6024.98	108.704	19715.3	9392.06	87.7514	373.884	1469.98	5237.9	2173.25	176.085	239.269	1482.4	285.647	19329.7	25232.1	403.1
4	58968.1	3144.84	1280.73	29998.6	3502.96	46.8398	3596.67	7218.72	225.826	239.37	727.47	853.219	730.308	1196.66	526.567	2945.43	407.963	111630	15513.4	3682.28
5	55872.1	5322.11	574.634	26579	3701.21	2654.09	28810.2	28818.2	632.229	914.322	4025.76	3064.23	5126.03	1452.68	306.914	3483.22	194.811	47155	6212.92	7414.4
6	26581.2	5327.2	247.537	18833.4	1848.16	2963.06	17747	13674.2	159.779	324.019	2258.57	1905.52	2635.95	548.898	73.7261	1494.08	123.667	33798.4	7676.13	1796.03
7	8344.91	3362.94	160.231	10709.1	1307.77	1108.34	10372.1	4023.1	25.9899	53.4151	1077.77	448.732	330.558	166.882	49.2008	346.423	302.93	20258	8003.08	294.682

## Sheet: Fish biomasses
Phase	Fish biomass [µgC/m3]
1	13843
2	13843
3	18445
4	23056
5	27668
6	22398
7	14493

## Sheet: Production
Production [ugC/m3/d]
Phase	Phyt	Bac	HNF	Cil	Rot	HerbCru	CarnCru
1	6765.47	597.017	561.575	613.97	17.6312	129.915	1199.93
2	44929.4	3097.99	2430.26	6411.7	213.721	636.374	2762.31
3	70203.4	7276.88	2241.55	8698.14	1014.77	2676.5	6829.21
4	23695.7	7704.72	206.496	515.715	984.347	6920.01	1971.55
5	36427.3	6933.76	1305	3183.53	930.62	4600.04	1252.02
6	20343.3	2166.89	1034.15	1379.08	480.956	3339.86	1095.12
7	6591.75	909.376	582.976	319.417	93.25	1173.33	843.333

## Sheet: P2B
Phase	Bac	Phyt	HNF	Cil	Rot	HerbCru	CarnCru	Avg Total
1	0.0379725	0.349171	0.406235	0.193655	0.136973	0.0121757	0.0505755	0.169537
2	0.0797724	0.596381	0.57781	0.242858	0.143877	0.0239753	0.0915377	0.250887
3	0.162147	0.54598	0.346545	0.316802	0.161641	0.0786696	0.0996928	0.244497
4	0.174116	0.613192	0.437605	0.0820947	0.11135	0.030317	0.0327782	0.211636
5	0.128856	0.361606	0.561512	0.119571	0.115713	0.0509167	0.0775008	0.20224
6	0.0766308	0.226667	0.458847	0.0779778	0.09869	0.0415568	0.0696457	0.150002
7	0.0396693	0.165505	0.361799	0.0714862	0.0903439	0.0345034	0.054691	0.116857
Avg								0.192237
Stddev								0.049377

[truncated: 14 more sheets: Fluxes_C_Ph1-7, Fluxes_P_Ph1-7, SRT, C2P, Functional Diversity, SuccessionRate, BodySize, PPMR, Average trophic position, TransferEff+SizeSpectrumSlope, SmallWorld, WeightedConnectance, Ascendency, Eco-Exergy]
